# Supplementary material for: Concordance in detection of microsatellite instability by PCR and NGS in routinely processed tumor specimens of several cancer types
Source: Cancer Med. 2023 Jun 28;12(16):16707–15. doi: 10.1002/cam4.6293 (PMC10501280; doi:10.1002/cam4.6293)
Supplement: Supplementary file 1 — Table S1: [file CAM4-12-16707-s001.xlsx]

## Sheet: Tabelle1
Amplicon_ID	MSI Marker	Ion_AmpliSeq_Fwd_Primer	Ion_AmpliSeq_Rev_Primer	LineItem_Type	Genome_Version	Chr	Amplicon_Start	Amplicon_Stop	Insert_Start	Insert_Stop	Pool_ID	Pool_Name
AMPL_BAT25	BAT25	.	.	GENE	hg19	chr4	.	.	55598179	55598272	1	Pool1
AMPL_BAT26	BAT26	.	.	GENE	hg19	chr2	.	.	47641540	47641609	1	Pool1
AMPL_CAT25	CAT25	.	.	GENE	hg19	chr7	.	.	143003310	143003433	1	Pool1
AMPL_D10MS120896686	D10MS120896686	.	.	GENE	hg19	chr10	.	.	120896633	120896785	1	Pool1
AMPL_D11MS106695515	D11MS106695515	.	.	GENE	hg19	chr11	.	.	106695456	106695557	1	Pool1
AMPL_D12MS107420548	D12MS107420548	.	.	GENE	hg19	chr12	.	.	107420520	107420598	1	Pool1
AMPL_D12MS112388274	D12MS112388274	.	.	GENE	hg19	chr12	.	.	112388232	112388297	1	Pool1
AMPL_D13MS31722621	D13MS31722621	.	.	GENE	hg19	chr13	.	.	31722592	31722667	1	Pool1
AMPL_D13MS79216357	D13MS79216357	.	.	GENE	hg19	chr13	.	.	79216304	79216373	1	Pool1
AMPL_D14MS31191669	D14MS31191669	.	.	GENE	hg19	chr14	.	.	31191620	31191704	1	Pool1
AMPL_D15MS40891992	D15MS40891992	.	.	GENE	hg19	chr15	.	.	40891960	40892044	1	Pool1
AMPL_D15MS45897772	D15MS45897772	.	.	GENE	hg19	chr15	.	.	45897725	45897875	1	Pool1
AMPL_D15MS63075924	D15MS63075924	.	.	GENE	hg19	chr15	.	.	63075870	63075991	1	Pool1
AMPL_D15MS73057338	D15MS73057338	.	.	GENE	hg19	chr15	.	.	73057302	73057383	1	Pool1
AMPL_D16MS18882660	D16MS18882660	.	.	GENE	hg19	chr16	.	.	18882615	18882717	1	Pool1
AMPL_D16MS72831359	D16MS72831359	.	.	GENE	hg19	chr16	.	.	72831321	72831435	1	Pool1
AMPL_D17MS13981240	D17MS13981240	.	.	GENE	hg19	chr17	.	.	13981214	13981290	1	Pool1
AMPL_D17MS19314918	D17MS19314918	.	.	GENE	hg19	chr17	.	.	19314887	19314969	1	Pool1
AMPL_D17MS4996471	D17MS4996471	.	.	GENE	hg19	chr17	.	.	4996444	4996522	1	Pool1
AMPL_D17MS56435162	D17MS56435162	.	.	GENE	hg19	chr17	.	.	56435119	56435208	1	Pool1
AMPL_D17MS68175206	D17MS68175206	.	.	GENE	hg19	chr17	.	.	68175176	68175265	1	Pool1
AMPL_D18MS22642717	D18MS22642717	.	.	GENE	hg19	chr18	.	.	22642690	22642775	1	Pool1
AMPL_D18MS59942587	D18MS59942587	.	.	GENE	hg19	chr18	.	.	59942563	59942632	1	Pool1
AMPL_D19MS2591452	D19MS2591452	.	.	GENE	hg19	chr19	.	.	2591411	2591504	1	Pool1
AMPL_D19MS39327239	D19MS39327239	.	.	GENE	hg19	chr19	.	.	39327205	39327300	1	Pool1
AMPL_D1MS14108750	D1MS14108750	.	.	GENE	hg19	chr1	.	.	14108708	14108797	1	Pool1
AMPL_D1MS145002892	D1MS145002892	.	.	GENE	hg19	chr1	.	.	145002865	145002943	1	Pool1
AMPL_D1MS151590355	D1MS151590355	.	.	GENE	hg19	chr1	.	.	151590324	151590404	1	Pool1
AMPL_D1MS201754411	D1MS201754411	.	.	GENE	hg19	chr1	.	.	201754371	201754459	1	Pool1
AMPL_D1MS231094051	D1MS231094051	.	.	GENE	hg19	chr1	.	.	231094048	231094130	1	Pool1
AMPL_D1MS235507467	D1MS235507467	.	.	GENE	hg19	chr1	.	.	235507440	235507515	1	Pool1
AMPL_D1MS236714293	D1MS236714293	.	.	GENE	hg19	chr1	.	.	236714268	236714350	1	Pool1
AMPL_D1MS27992801	D1MS27992801	.	.	GENE	hg19	chr1	.	.	27992762	27992859	1	Pool1
AMPL_D1MS32381593	D1MS32381593	.	.	GENE	hg19	chr1	.	.	32381560	32381637	1	Pool1
AMPL_D1MS65306997	D1MS65306997	.	.	GENE	hg19	chr1	.	.	65306969	65307006	1	Pool1
AMPL_D1MS78414311	D1MS78414311	.	.	GENE	hg19	chr1	.	.	78414280	78414362	1	Pool1
AMPL_D1MS78432507	D1MS78432507	.	.	GENE	hg19	chr1	.	.	78432487	78432553	1	Pool1
AMPL_D20MS37146132	D20MS37146132	.	.	GENE	hg19	chr20	.	.	37146094	37146179	1	Pool1
AMPL_D20MS47995878	D20MS47995878	.	.	GENE	hg19	chr20	.	.	47995841	47995947	1	Pool1
AMPL_D2MS120714402	D2MS120714402	.	.	GENE	hg19	chr2	.	.	120714359	120714449	1	Pool1
AMPL_D2MS14778338	D2MS14778338	.	.	GENE	hg19	chr2	.	.	14778310	14778387	1	Pool1
AMPL_D2MS173686466	D2MS173686466	.	.	GENE	hg19	chr2	.	.	173686438	173686520	1	Pool1
AMPL_D2MS201778718	D2MS201778718	.	.	GENE	hg19	chr2	.	.	201778704	201778784	1	Pool1
AMPL_D2MS48033891	D2MS48033891	.	.	GENE	hg19	chr2	.	.	48033880	48033960	1	Pool1
AMPL_D2MS62063094	D2MS62063094	.	.	GENE	hg19	chr2	.	.	62063049	62063140	1	Pool1
AMPL_D3MS111873903	D3MS111873903	.	.	GENE	hg19	chr3	.	.	111873892	111873958	1	Pool1
AMPL_D3MS123332876	D3MS123332876	.	.	GENE	hg19	chr3	.	.	123332845	123332921	1	Pool1
AMPL_D3MS128292319	D3MS128292319	.	.	GENE	hg19	chr3	.	.	128292299	128292348	1	Pool1
AMPL_D3MS140678385	D3MS140678385	.	.	GENE	hg19	chr3	.	.	140678350	140678433	1	Pool1
AMPL_D3MS51417604	D3MS51417604	.	.	GENE	hg19	chr3	.	.	51417560	51417659	1	Pool1
AMPL_D3MS52620765	D3MS52620765	.	.	GENE	hg19	chr3	.	.	52620743	52620815	1	Pool1
AMPL_D4MS38134424	D4MS38134424	.	.	GENE	hg19	chr4	.	.	38134380	38134458	1	Pool1
AMPL_D4MS41648508	D4MS41648508	.	.	GENE	hg19	chr4	.	.	41648494	41648531	1	Pool1
AMPL_D5MS14485162	D5MS14485162	.	.	GENE	hg19	chr5	.	.	14485146	14485221	1	Pool1
AMPL_D5MS145883505	D5MS145883505	.	.	GENE	hg19	chr5	.	.	145883485	145883534	1	Pool1
AMPL_D5MS172421761	D5MS172421761	.	.	GENE	hg19	chr5	.	.	172421730	172421806	1	Pool1
AMPL_D5MS17276743	D5MS17276743	.	.	GENE	hg19	chr5	.	.	17276710	17276791	1	Pool1
AMPL_D5MS52358762	D5MS52358762	.	.	GENE	hg19	chr5	.	.	52358722	52358803	1	Pool1
AMPL_D5MS78671728	D5MS78671728	.	.	GENE	hg19	chr5	.	.	78671702	78671775	1	Pool1
AMPL_D6MS136172997	D6MS136172997	.	.	GENE	hg19	chr6	.	.	136172940	136173040	1	Pool1
AMPL_D6MS142691951	D6MS142691951	.	.	GENE	hg19	chr6	.	.	142691915	142692013	1	Pool1
AMPL_D6MS152740682	D6MS152740682	.	.	GENE	hg19	chr6	.	.	152740654	152740727	1	Pool1
AMPL_D7MS1787520	D7MS1787520	.	.	GENE	hg19	chr7	.	.	1787495	1787594	1	Pool1
AMPL_D7MS23545120	D7MS23545120	.	.	GENE	hg19	chr7	.	.	23545099	23545166	1	Pool1
AMPL_D7MS74608741	D7MS74608741	.	.	GENE	hg19	chr7	.	.	74608700	74608768	1	Pool1
AMPL_D8MS103287851	D8MS103287851	.	.	GENE	hg19	chr8	.	.	103287810	103287896	1	Pool1
AMPL_D8MS130874615	D8MS130874615	.	.	GENE	hg19	chr8	.	.	130874570	130874644	1	Pool1
AMPL_D8MS95686611	D8MS95686611	.	.	GENE	hg19	chr8	.	.	95686575	95686654	1	Pool1
AMPL_D9MS135773001	D9MS135773001	.	.	GENE	hg19	chr9	.	.	135772956	135773050	1	Pool1
AMPL_D9MS79999549	D9MS79999549	.	.	GENE	hg19	chr9	.	.	79999515	79999615	1	Pool1
AMPL_DXMS49646948	DXMS49646948	.	.	GENE	hg19	chrX	.	.	49646914	49646999	1	Pool1
AMPL_MON27	MON27	.	.	GENE	hg19	chr2	.	.	39536640	39536787	1	Pool1
AMPL_NR21	NR21	.	.	GENE	hg19	chr14	.	.	23652318	23652390	1	Pool1
AMPL_NR22	NR22	.	.	GENE	hg19	chr11	.	.	125490738	125490814	1	Pool1
AMPL_NR24	NR24	.	.	GENE	hg19	chr2	.	.	95849311	95849417	1	Pool1
AMPL_NR27	NR27	.	.	GENE	hg19	chr11	.	.	102193477	102193560	1	Pool1
