# Supplementary material for: Concordance in detection of microsatellite instability by PCR and NGS in routinely processed tumor specimens of several cancer types
Source: Cancer Med. 2023 Jun 28;12(16):16707–15. doi: 10.1002/cam4.6293 (PMC10501280; doi:10.1002/cam4.6293)
Supplement: Supplementary file 2 — Table S2: [file CAM4-12-16707-s002.xlsx]

## Sheet: Tabelle1
Reference	total cases	CRC	STAD	EC	IHC results	MSI-PCR results	MSI-NGS results	comment
21	49	28	-	21	+	+	+	100% sensitivity in CRC, 75% in EC
22	91	91	-	-	+	+	+	92.3% concordance between NGS and IHC and 93.4% concodance between MSI-PCR and IHC
23	98	98	-	-	+	+	+	99% concodance of NGS and MSI-PCR, 93.9% concordance of NGS and IHC
24	99	-	-	99	+	-	+	NGS-MSI and IHC-dMMR status were inconsistent
25	1013	1013	-	-	+	+	-	10.5% MSI+ cases in MSI-PCR, 10.2% dMMR cases in IHC (Kappa value 0.956)
26	296	296	-	-	+	+	-
27	809	809	-	-	+	+	-
28	580	-	580	-	+	+	-
29	50	-	50	-	+	+	-	Idylla MSI assay was used, concordance in 48/50 samples
30	98	-	-	98	+	+	-
31	100	-	-	100	+	+	-
32	1942	609	398	3	+	+	+	MSI analyzed with TSO500
